# Supplementary material for: The Interruption of Transmission of Onchocerciasis in Abia, Anambra, Enugu, and Imo States, Nigeria: The Largest Global Onchocerciasis Stop-Treatment Decision to Date
Source: Pathogens. 2024 Aug 8;13(8):671. doi: 10.3390/pathogens13080671 (PMC11356909; doi:10.3390/pathogens13080671)
Supplement: Supplementary file 1 [file pathogens-13-00671-s001.zip]

Archive with 1 entries (1 files):
- pathogens-3121635-supplementary.pdf
